# Supplementary material for: Epigenome-wide association study identifies DNA methylation markers for asthma remission in whole blood and nasal epithelium
Source: Clin Transl Allergy. 2020 Dec 11;10:60. doi: 10.1186/s13601-020-00365-4 (PMC7731549; doi:10.1186/s13601-020-00365-4)
Supplement: Supplementary file 2 — Additional file 2: Table S1. Characteristics of subjects from two groups. Table S2. Differentially methylated regions associated with ClinR in whole blood identified by both comb-p (Sidak p-value) and DMRcate (FDR) methods. Table S3 Correlation analysis of DNA methylation and gene expression levels (in cis, +/- 250 kb) for asthma remission in blood. Table S4. Pathway analysis of eQTM genes correlated with ClinR and ComR in blood. Table S5. Genomewide significant (pvalue < 1.14E-07) CpGs associated with ClinR in nasal brushes. Table S6. Differentially methylated regions associated with ClinR in nasal brushes identified by both comb-p (Sidak p-value) and DMRcate (FDR) methods. Table S7. Look up of ClinR-assocaited CpGs (indentified from blood) in the results of nasal brushes. Table S8. Correlation analysis of DNA methylation and gene expression levels (in cis, +/- 250 kb) for asthma remission in nasal brushes. Table S9. 129 genome-wide significant (pvalue < 1.14E-07) ComR-associated CpGs in whole blood in discovery cohort. Table S10. Differentially methylated regions associated with ComR in whole blood identified by both comb-p (Sidak p-value) and DMRcate (FDR) methods. Table S11. Genome-wide significant (p value < 1.14E-07) CpGs associated with ComR in nasal brushes. Table S12. Differentially methylated regions associated with ComR in nasal brushes identified by both comb-p (Sidak p-value) and DMRcate (FDR) methods. Table S13. Look up of ComR-associated CpG sites (indentified from blood) in the results of nasal brushes. Table S14. Summary statistics of replicated CpGs (identified from blood) before and after adjusting for BMI and rhinitis. Table S15. Summary statistics of significant CpGs (identified from nasal samples) before and after adjusting for BMI and rhinitis. Table S16. Look up of CpGs associated with ClinR identified by Vermeulen et al. in this study. [file 13601_2020_365_MOESM2_ESM.xlsx]

## Sheet: Table S1
Table S1. Characteristics of subjects from two groups.
	Group 1 (Carpaij et al. n= 76)	Group 2 (Nieuwenhuis et al.n=27)
Characteristics at last visit
PersA	46 (60.5%)	3 (11.1%)
ClinR	30 (39.5%)	24 (88.9%)
ComR	11 (14.5%)	9 (33.3%)
Age at remission status, years	49.7 (48.1; 51.0)	59.6 (56.3; 64.5)
Male, n (%)	50 (65.8%)	17 (63.0%)
Duration of follow-up, years	39 (38; 40)	41 (11; 44)
Current-smoking, n (%)	8 (10.5%)	4 (14.8%)
Ex-smoking, n (%)	21 (27.6%)	10 (37.0%)
Never-smoking, n (%)	47 (61.8%)	13 (48.1%)
ICS, n (%)	30 (39.5%)	1 (3.7%)
FEV1% pred	85.7 (74.1; 95.5)	89.8 (80.2; 103.05)
FVC% pred	99.0 (90.2; 107.1)	98.8(89.9; 109.5)
FEV1/FVC	0.69 (0.63; 0.73)	0.72(0.68; 0.75)
Characteristics at baseline
Age, years	10 (9; 11)	19 (15; 38)
FEV1% pred	76.7 (67.5; 83.8)	NA
FVC% pred	88.7(81.9; 95.9)	NA
FEV1/FVC	0.74(0.67; 0.79)	0.70 (0.64; 0.78)
Start asthma before age 16, n (%)	75 (98.7%)	17 (63.0%)

## Sheet: Table S2
Table S2. Differentially methylated regions associated with ClinR in whole blood identified by both comb-p (Sidak p-value) and DMRcate (FDR) methods
CHR	Start	End	Gene name	Gene feature	Width	N CpG in region	FDR	Sidak p-value
chr5	1807695	1807759	NDUFS6	intron	65	3	0.00408749	0.03989
chr4	46126066	46126448	GABRG1	TSS+exon+utr5	383	7	3.35251e-05	4.23e-05
chr6	38127734	38127765	ZFAND3	intergenic	32	2	0.0014606	0.01608
chr7	5631189	5631268	FSCN1	intergenic	80	2	0.000271378	0.01793
chr7	156741514	156741808	NOM1	intergenic	295	5	0.00553	0.00649
chr3	69132709	69132959	ARL6IP5	intergenic	251	2	0.0106266	0.04716
chr1	245710332	245710401	KIF26B	intron	70	3	0.000747122	0.001464
chr1	234367145	234367586	SLC35F3	intron+cds	442	5	0.00043208	7.77e-05
chr11	1143630	1143694	MUC5AC	intergenic	65	3	0.00189078	0.04683
chr12	47219626	47220092	SLC38A4	TSS+intron+exon+utr5	467	12	2.34881e-08	6.33e-07
chr17	79380400	79380706	BAHCC1	intron	307	5	0.000848858	0.0006332
chr17	4844700	4844722	RNF167	intron	23	2	7.4055e-05	0.003897
chr16	53543985	53544321	AKTIP	intergenic	337	4	7.68946e-06	1.12e-06
chr16	75150456	75150880	LDHD	TSS+intron+utr5+cds	425	8	1.42966e-08	5.68e-07
chr15	41803428	41803850	LTK	intron+cds	423	4	0.000715713	0.0006369
chr15	83240550	83240791	CPEB1	intron;intron+exon+utr5;intron+utr5	242	7	0.0161487	0.01188
chr21	27372387	27372461	APP	cds;intron	75	4	0.0110319	0.02846
chr22	21058570	21058792	TMEM191A	nc_intron+nc_exon	223	2	0.0089468	0.02857
chr19	47507399	47507691	ARHGAP35	exon+utr3	293	4	0.00783699	0.0081

## Sheet: Table S3
Table S3 Correlation analysis of DNA methylation and gene expression levels (in cis, +/- 250 kb) for asthma remission in blood
	CpG-Gene	Coef	SE	P.value	Direction	FDR	hgnc_symbol
ClinR	cg15404785_ENSG00000027075	-0.1239	0.0146	1.966e-17	----	1.23858e-15	PRKCH
	cg27252019_ENSG00000229590	-0.1096	0.0216	3.957e-07	----	1.24646e-05	MSX2P1
	cg27252019_ENSG00000011143	-0.0406	0.0096	2.329e-05	----	0.00048909	MKS1
	cg10125195_ENSG00000123360	-0.0892	0.0272	0.001035	----	0.0163012	PDE1B
ComR	cg02341571_ENSG00000229474	-0.5398	0.0295	1.338e-74	----	1.33265e-71	PATL2
	cg07110043_ENSG00000168528	0.1115	0.0076	3.188e-49	++++	1.58762e-46	SERINC2
	cg23250019_ENSG00000174791	0.2398	0.0184	9.666e-39	++++	3.20911e-36	RIN1
	cg13137032_ENSG00000152969	-0.3976	0.0337	4.462e-32	----	1.11104e-29	JAKMIP1
	cg09462956_ENSG00000065054	-0.4088	0.0366	6.226e-29	----	1.24022e-26	SLC9A3R2
	cg23250019_ENSG00000174080	-0.1681	0.0151	1.182e-28	----	1.96212e-26	CTSF
	cg00139242_ENSG00000026297	-0.218	0.0199	6.584e-28	----	9.36809e-26	RNASET2
	cg15223066_ENSG00000150093	-0.228	0.0259	1.493e-18	----	1.67328e-16	ITGB1
	cg13418576_ENSG00000236901	-0.2258	0.0257	1.512e-18	----	1.67328e-16	MIR600HG
	cg00139242_ENSG00000197146	-0.2334	0.0282	1.231e-16	----	1.22608e-14
	cg13469425_ENSG00000074966	0.0543	0.0067	7.263e-16	++++	6.57632e-14	TXK
	cg19748678_ENSG00000123737	0.0982	0.0128	1.597e-14	++++	1.32551e-12	EXOSC9
	cg13418576_ENSG00000165209	-0.1497	0.0197	3.167e-14	----	2.42641e-12	STRBP
	cg26040809_ENSG00000185736	-0.6259	0.0829	4.431e-14	----	3.15234e-12	ADARB2
	cg02341571_ENSG00000104133	-0.1502	0.02	5.891e-14	----	3.91162e-12	SPG11
	cg14589553_ENSG00000130653	0.2216	0.0295	6.446e-14	++++	4.01264e-12	PNPLA7
	cg15536230_ENSG00000160208	0.0963	0.0129	1.028e-13	++++	6.02287e-12	RRP1B
	cg11987853_ENSG00000126217	0.1644	0.0225	2.664e-13	++++	1.47408e-11	MCF2L
	cg21111471_ENSG00000110583	-0.1305	0.018	3.798e-13	----	1.99095e-11	NAA40
	cg09462956_ENSG00000127561	-0.3969	0.0553	7.257e-13	----	3.61399e-11	SYNGR3
	cg23304318_ENSG00000227184	-0.4196	0.0681	7.22e-10	?---	3.42434e-08	EPPK1
	cg24788483_ENSG00000148737	-0.1664	0.0272	9.116e-10	----	4.12706e-08	TCF7L2
	cg15536230_ENSG00000215458	-0.1281	0.0224	1.035e-08	----	4.31185e-07
	cg05920454_ENSG00000139193	-0.0922	0.0161	1.039e-08	----	4.31185e-07	CD27
	cg02208504_ENSG00000206190	0.129	0.0226	1.119e-08	++++	4.4581e-07	ATP10A
	cg17088007_ENSG00000183473	0.2204	0.0387	1.218e-08	++++	4.66588e-07	SSTR3
	cg10052704_ENSG00000235194	-0.1	0.018	2.889e-08	----	1.06572e-06	PPP1R3E
	cg23250019_ENSG00000174684	0.0603	0.0112	7.182e-08	++++	2.55474e-06	B3GNT1
	cg23250019_ENSG00000173992	0.0699	0.013	8.56e-08	++++	2.93992e-06	CCS
	cg07110043_ENSG00000121766	0.0151	0.0028	8.886e-08	++++	2.95015e-06	ZCCHC17
	cg23250019_ENSG00000255468	-0.143	0.0268	9.519e-08	----	3.05836e-06
	cg13137032_ENSG00000173040	-0.2153	0.0407	1.191e-07	----	3.70699e-06	EVC2
	cg23304318_ENSG00000180921	-0.1494	0.0283	1.27e-07	?---	3.83309e-06	FAM83H
	cg07110043_ENSG00000121769	0.0318	0.0061	1.591e-07	++++	4.66069e-06	FABP3
	cg02341571_ENSG00000185880	-0.1112	0.0216	2.521e-07	----	7.17405e-06	TRIM69
	cg00139242_ENSG00000227598	-0.1831	0.036	3.575e-07	----	9.89083e-06
	cg11987853_ENSG00000235280	0.2243	0.0442	3.966e-07	++++	1.0676e-05	MCF2L-AS1
	cg09462956_ENSG00000008710	0.0895	0.0179	5.73e-07	++++	1.50186e-05	PKD1
	cg10052704_ENSG00000092096	-0.2005	0.0404	6.875e-07	----	1.75577e-05	SLC22A17
	cg00236576_ENSG00000175711	0.122	0.0246	7.242e-07	++++	1.80326e-05	B3GNTL1
	cg06420834_ENSG00000101335	-0.3062	0.0622	8.493e-07	----	2.06318e-05	MYL9
	cg25778661_ENSG00000173581	0.1277	0.0269	1.988e-06	++++	4.7144e-05	CCDC106
	cg25881850_ENSG00000133315	0.1826	0.0385	2.128e-06	++++	4.92904e-05	MACROD1
	cg15609462_ENSG00000140450	0.2227	0.047	2.202e-06	++++	4.98453e-05	ARRDC4
	cg27142656_ENSG00000165795	0.0924	0.0198	3.068e-06	++++	6.79051e-05	NDRG2
	cg21598631_ENSG00000168385	0.0624	0.0136	4.787e-06	++++	0.000103649	SEPT2
	cg05920454_ENSG00000010278	-0.1353	0.0296	4.979e-06	----	0.000105512	CD9
	cg13469425_ENSG00000135605	0.0282	0.0063	6.837e-06	++++	0.000141868	TEC
	cg26909813_ENSG00000108433	0.0236	0.0053	7.251e-06	++++	0.000147388	GOSR2
	cg20747449_ENSG00000171224	0.135	0.0302	7.909e-06	++-+	0.000157547	C10orf35
	cg09462956_ENSG00000260260	0.198	0.0454	1.306e-05	++++	0.000255054
	cg09462956_ENSG00000140988	0.1095	0.0258	2.226e-05	++++	0.000426365	RPS2
	cg08023751_ENSG00000153208	-0.1723	0.0407	2.27e-05	----	0.000426589	MERTK
	cg14589553_ENSG00000188229	-0.0671	0.0162	3.419e-05	----	0.000630616	TUBB4B
	cg26909813_ENSG00000263142	0.0651	0.0158	3.955e-05	++++	0.000716215	LRRC37A17P
	cg09940677_ENSG00000166126	-0.2754	0.0687	6.049e-05	+---	0.00107586	AMN
	cg00139242_ENSG00000213066	-0.0613	0.0153	6.24e-05	----	0.00109036	FGFR1OP
	cg00802510_ENSG00000164543	-0.0477	0.0119	6.448e-05	----	0.00110728	STK17A
	cg24280832_ENSG00000148655	0.0436	0.011	7.581e-05	++++	0.00127978	C10orf11
	cg00139242_ENSG00000071242	-0.0635	0.0166	0.0001275	----	0.0021165	RPS6KA2
	cg14606082_ENSG00000136213	-0.1101	0.0295	0.0001913	----	0.00312352	CHST12
	cg11987853_ENSG00000185896	-0.0468	0.0127	0.0002294	----	0.0036852	LAMP1
	cg17088007_ENSG00000100385	0.1065	0.029	0.0002457	++++	0.0038844	IL2RB
	cg13418576_ENSG00000148204	-0.1794	0.0492	0.0002627	----	0.00408827	CRB2
	cg07131336_ENSG00000145191	0.0417	0.0115	0.0002828	++++	0.00433337	EIF2B5
	cg04872610_ENSG00000134242	-0.1226	0.034	0.0003092	----	0.00466611	PTPN22
	cg05920454_ENSG00000110799	-0.1223	0.0341	0.0003335	----	0.0049577	VWF
	cg04872610_ENSG00000118655	-0.0703	0.0197	0.0003579	----	0.00524218	DCLRE1B
	cg21111471_ENSG00000236935	0.2058	0.0579	0.0003787	++++	0.00546645
	cg13137032_ENSG00000072840	-0.1487	0.042	0.0004005	----	0.00569854	EVC
	cg04872610_ENSG00000116793	-0.0938	0.0269	0.0004948	----	0.00694114	PHTF1
	cg21111471_ENSG00000173511	0.0977	0.0282	0.0005359	++++	0.00741328	VEGFB
	cg05920454_ENSG00000111319	-0.0683	0.0198	0.0005573	----	0.00760371	SCNN1A
	cg17781866_ENSG00000251615	0.0869	0.0255	0.0006633	++++	0.00892766
	cg14606082_ENSG00000175873	-0.1026	0.0302	0.0006765	----	0.00898392
	cg02341571_ENSG00000179523	0.0644	0.0191	0.0007705	++++	0.0100976	EIF3J-AS1
	cg17135423_ENSG00000158748	0.334	0.0998	0.0008126	++++	0.010511	HTR6
	cg11987853_ENSG00000139835	0.096	0.0289	0.0008896	++++	0.0113595	GRTP1
	cg24730612_ENSG00000140044	-0.061	0.0184	0.0009048	----	0.0114074	JDP2
	cg09462956_ENSG00000140986	0.4458	0.1387	0.001311	+?+?	0.016322	RPL3L
	cg23304318_ENSG00000104522	0.1088	0.0341	0.001441	?+++	0.017719	TSTA3
	cg15536230_ENSG00000142178	-0.096	0.0303	0.001526	----	0.0185353	SIK1
	cg09940677_ENSG00000089902	-0.1019	0.0327	0.001817	----	0.021804	RCOR1
	cg24730612_ENSG00000119640	0.0753	0.0242	0.001896	++++	0.0221552	ACYP1
	cg18969411_ENSG00000261584	0.2858	0.0919	0.001878	++++	0.0221552
	cg10052704_ENSG00000129473	-0.0562	0.0181	0.001913	----	0.0221552	BCL2L2
	cg08162389_ENSG00000162384	-0.0299	0.0097	0.002063	--+-	0.0236178	C1orf123
	cg09940677_ENSG00000185215	-0.0874	0.0286	0.002282	----	0.0258281	TNFAIP2
	cg14589553_ENSG00000188747	0.0778	0.026	0.002785	-+++	0.031167	NOXA1
	cg25742037_ENSG00000110665	-0.0429	0.0146	0.00327	----	0.036188	C11orf21
	cg25742037_ENSG00000130595	0.0935	0.0323	0.00377	++++	0.0412629	TNNT3
	cg09462956_ENSG00000167972	-0.0661	0.0229	0.003906	--+-	0.0422867	ABCA3
	cg25881850_ENSG00000126432	0.1023	0.0356	0.004046	++++	0.0428704	PRDX5
	cg11987853_ENSG00000139842	-0.0301	0.0104	0.004019	----	0.0428704	CUL4A
	cg23425079_ENSG00000204475	-0.13	0.0458	0.0045	----	0.0471789	NCR3
	cg10052704_ENSG00000092068	-0.1854	0.0659	0.004915	+---	0.0494479	SLC7A8
	cg16556397_ENSG00000156886	0.2131	0.0756	0.004837	++++	0.0494479	ITGAD
	cg08162389_ENSG00000162383	-0.1545	0.0549	0.004881	--+-	0.0494479	SLC1A7
	cg09462956_ENSG00000255198	0.1285	0.0457	0.004891	++++	0.0494479	SNHG9

## Sheet: Table S4
Table S4. Pathway analysis of eQTM genes correlated with ClinR and ComR in blood
phenotype	pathway	p-value	source	members_input_overlap	Number of genes
ClinR	G Protein Signaling Pathways	0.0001481	Wikipathways	PRKCH; PDE1B	2
	Hemostasis	0.00762529	Reactome	PDE1B; PRKCH	2
ComR	Activation of SMO	0.00114776	Reactome	EVC; EVC2	2
	Platelet Adhesion to exposed collagen	0.00196968	Reactome	ITGB1; VWF	2
	Cilium Assembly	0.00274784	Reactome	TUBB4B; SSTR3; FGFR1OP; PKD1; SEPT2	5
	Focal Adhesion	0.00351231	Wikipathways	ITGB1; VWF; MYL9; TXK; VEGFB	5
	Prolactin	0.00560753	NetPath	ITGB1; RPS6KA2; TEC	3
	Prolactin Signaling Pathway	0.00704542	Wikipathways	ITGB1; RPS6KA2; TEC	3
	Basigin interactions	0.00786026	Reactome	ITGB1; SLC7A8	2
	Organelle biogenesis and maintenance	0.00786098	Reactome	TUBB4B; SSTR3; FGFR1OP; PKD1; SEPT2	5

## Sheet: Table S5
Table S5. Genomewide significant (pvalue < 1.14E-07) CpGs associated with ClinR in nasal brushes
CpG	coef	SE	pvalue	CHR	MAPINFO	great annotation (distance to TSS)
cg04101874	-0.00792884	0.00143778	3.49e-08	8	80677621	HEY1 (+2470); STMN2 (+154235)
cg07673230	0.055067	0.0100478	4.24e-08	8	98789233	MATN2 (-110971); LAPTM4B (+1949)
cg16690577	-0.0145127	0.00271633	9.15e-08	4	183721716	DCTD (+116815);TENM3 (+557135)
cg00490450	-0.0120536	0.00226142	9.82e-08	3	139108681	COPB2 (-108)

## Sheet: Table S6
Table S6. Differentially methylated regions associated with ClinR in nasal brushes identified by both comb-p (Sidak p-value) and DMRcate (FDR) methods
CHR	Start	End	Gene name	Gene feature	Width	N CpG in region	FDR	Sidak p-value
chr4	2341196	2341463	ZFYVE28	intron+cds	268	5	2.34796e-05	6.622e-06
chr5	135415258	135416613	VTRNA2-1	nc_gene	1356	17	4.20552e-06	1.219e-06
chr5	138713750	138714654	SLC23A1	intron+cds	905	8	2.71917e-07	1.364e-07
chr7	19184950	19185407	FERD3L	TSS+cds	458	7	0.0019151	0.01556
chr6	40567317	40567579	LRFN2	intergenic	263	4	0.00225255	0.03374
chr6	17016226	17016484	STMND1	intergenic	259	3	0.00229775	0.001923
chr8	98788873	98789233	LAPTM4B	intron	361	2	4.14713e-06	0.0009137
chr8	143859669	143859990	LYNX1;LYNX1-SLURP2	intergenic;intergenic	322	7	0.0023614	0.003323
chr1	234367145	234367586	SLC35F3	intron+cds	442	5	0.00264158	0.0007313
chr1	244395115	244395207	C1orf100	intergenic	93	2	0.00442424	0.008744
chr3	142666108	142666759	LOC100507389	intergenic	652	5	0.000248038	0.005513
chr2	45228334	45229337	SIX2	intergenic	1004	6	8.98329e-05	4.704e-06
chr2	48844728	48845068	STON1-GTF2A1L;GTF2A1L	intron;TSS+intron+utr5+cds	341	8	0.00265996	0.004855
chr12	131622284	131623340	ADGRD1	intron+cds	1057	6	2.43312e-07	9.687e-08
chr12	52281482	52282079	ANKRD33	TSS+utr5+cds;TSS+exon+utr5	598	8	0.00109778	0.0002869
chr11	58869823	58870075	FAM111B	intergenic	253	4	0.00399686	0.009169
chr10	99734416	99735202	CRTAC1	intron	787	8	0.000809687	0.0001531
chr10	27702774	27703547	PTCHD3	TSS+utr5+cds	774	9	0.000127429	0.000623
chr16	49518084	49518536	ZNF423	intergenic	453	3	2.02278e-05	3.772e-06
chr16	845767	846077	CHTF18	intron+cds	311	2	0.000851252	0.001325
chr14	38067622	38067965	TTC6	intron+utr5	344	3	0.00140926	0.02154
chr14	105944604	105945287	CRIP2	intron;nc_intron+nc_exon;intron+cds	684	5	0.000815364	0.0002117
chr15	90357202	90357521	ANPEP	intron+utr5	320	2	1.91967e-05	4.851e-05
chr18	61557687	61557735	SERPINB2	intron+utr5	49	2	0.00367378	0.01322
highlight: the gene also showed up in the results of Vermuelen et al

## Sheet: Table S7
Table S7. Look up of ClinR-assocaited CpGs (indentified from blood) in the results of nasal brushes
	blood			brush
CpG	coef	se	pvalue	coef	se	pvalue
cg17900884	0.00358	0.000628	1.15e-08	0.000838	0.00126	0.507
cg06185924	0.011	0.00206	9.36e-08	0.00224	0.00434	0.606
cg12713893	0.00464	0.000863	7.52e-08	0.000651	0.00166	0.695
cg13378519	-0.00599	0.00107	2.43e-08	-0.00324	0.00329	0.325
cg10125195	0.0132	0.0023	9.03e-09	-0.00396	0.00859	0.645
cg15404785	-0.0309	0.00517	2.43e-09	-0.0176	0.00822	0.032
cg27252019	-0.0386	0.00724	1.01e-07	-0.0036	0.00727	0.62
Highlight: CpGs showed nominal significance (P<0.05) and same direction in nasal brushes and blood

## Sheet: Table S8
Table S8. Correlation analysis of DNA methylation and gene expression levels (in cis, +/- 250 kb) for asthma remission in nasal brushes
		Remission cohort		PIAMA cohort		hgnc_symbol
	CpG-gene	Coef	P.value	Coef	P.value
ClinR	cg07673230_ENSG00000156482	0.332037	0.00133115	0.202029	0.014939	RPL30
	cg04101874_ENSG00000272138	1.83953	0.00360733	0.0238683	0.957926
	cg00490450_ENSG00000114115	1.55775	0.00429054	0.274481	0.292574	RBP1
	cg16690577_ENSG00000129187	0.298297	0.0166164	-0.0486292	0.334685	DCTD
ComR	cg18922874_ENSG00000092096	-1.48898	0.00172566	-0.745492	0.00216011	SLC22A17
	cg19807361_ENSG00000213625	-0.448564	0.00297933	-0.208376	0.0116175	LEPROT
	cg01049274_ENSG00000196150	-0.632439	0.00327066	-0.277288	0.0135325	ZNF250
	cg05654338_ENSG00000164182	0.665982	0.00423581	0.101336	0.584316	NDUFAF2
	cg19807361_ENSG00000116678	-1.43307	0.0154672	-0.39518	0.212609	LEPR
	cg18922874_ENSG00000259431	-0.78276	0.019189	-0.175674	0.419905	THTPA
	cg07465031_ENSG00000132465	-1.78902	0.0249412	-1.21251	0.0300608	IGJ
	cg00697654_ENSG00000100297	0.771991	0.0368177	-0.214354	0.29416	MCM5
	cg15823423_ENSG00000126500	-1.23707	0.0469297	0.447405	0.241156	FLRT1
highlight: the CpG-gene pair that is in the same direction of effect and with P<0.05 in both cohort

## Sheet: Table S9
Table S9. 129 genome-wide significant (pvalue < 1.14E-07) ComR-associated CpGs in whole blood in discovery cohort
CpG	coef	SE	pvalue	N	coef_EGEA	SE_EGEA	pvalue_EGEA	N_EGEA	pmeta	great_anno (distance to TSS)
cg24788483	-0.0131425	0.00210902	4.62e-10	54	-1.3482	0.543678	0.0131467	56	8.49e-10	HABP2 (-401132), TCF7L2 (+201644)
cg15223066	-0.00855805	0.00138611	6.65e-10	54	-0.658309	0.469866	0.161197	92	1.13e-06	ITGB1 (-23896), NRP1 (+354472)
cg26909813	-0.0267786	0.00414623	1.06e-10	54	-0.621497	0.538783	0.248697	95	1.52e-06	RPRML (-605)
cg02341571	-0.0168841	0.00270595	4.39e-10	54	-0.252767	0.388099	0.514856	64	2.59e-06	PATL2 (+150)
cg00269245	0.011341	0.00186274	1.14e-09	54	0.831944	1.10933	0.453283	70	4.62e-06	SLC12A3 (-41116), NUP93 (+93986)
cg21111471	0.00899457	0.0012392	3.92e-13	54	16.768	1564.25	0.991447	83	4.99e-06	FLRT1 (+341)
cg24191176	0.00678992	0.00103239	4.8e-11	54	-0.427939	1.62329	0.792069	52	6.49e-06	GRAP (+42255), SLC5A10 (+53217)
cg24833566	0.0101835	0.00170586	2.38e-09	54	0.657775	0.75817	0.385623	77	6.87e-06	MTNR1A (-152680), FAT1 (+15608)
cg25881850	-0.0123193	0.00223264	3.43e-08	54	-0.837678	0.815662	0.304425	68	9.09e-06	KCNK4 (-1426)
cg04756698	-0.00692131	0.000973308	1.15e-12	54	15.5071	1544.73	0.99199	85	9.67e-06	NDRG1 (-3272)
cg24730612	-0.0146966	0.00250028	4.15e-09	54	-0.259806	0.489266	0.595411	62	1.09e-05	FOS (-95503), TMED10 (-6640)
cg15609462	0.0127612	0.00186995	8.83e-12	54	15.1137	1621.33	0.992562	78	1.23e-05	IGF1R (-545798), ARRDC4 (+142474)
cg00827392	-0.00382028	0.000510055	6.89e-14	54	-10.5893	7732.66	0.998907	105	1.27e-05	OGFR (+811)
cg23250019	0.0215148	0.00400208	7.62e-08	54	0.644666	0.541152	0.233541	82	1.61e-05	SLC29A2 (+818)
cg15536230	-0.030381	0.00561553	6.3e-08	54	-0.515151	0.851671	0.545265	52	1.83e-05	SIK1 (-138085), HSF2BP (+94281)
cg04020211	-0.00384254	0.000592576	8.9e-11	54	-0.255003	0.803027	0.750825	86	1.9e-05	MAPK9 (-44334), GFPT2 (+16954)
cg09774310	-0.0110864	0.00198421	2.31e-08	54	-0.628442	0.627676	0.31672	86	2.09e-05	ORAOV1 (-14679), FGF19 (+14616)
cg26040809	-0.0378527	0.00687673	3.7e-08	54	-0.250573	0.356869	0.482591	68	2.83e-05	IDI1 (-410517), ADARB2 (+274043)
cg03206925	0.00881028	0.00127883	5.61e-12	54	16.35	1533.69	0.991494	94	3.05e-05	ANLN (-209055), EEPD1 (+27602)
cg08023751	-0.0280673	0.00503808	2.53e-08	54	-0.231426	0.302617	0.444422	77	3.14e-05	MERTK (-943)
cg20747449	-0.00921397	0.00150518	9.27e-10	54	15.8094	1871.73	0.993261	64	3.55e-05	COL13A1 (-4154)
cg07131336	0.00863195	0.00128224	1.67e-11	54	-0.200911	1.1153	0.857042	81	3.82e-05	PSMD2 (-21034), CAMK2N2 (-16212)
cg05800561	0.0140066	0.00258944	6.33e-08	54	0.485494	0.624343	0.4368	76	4.49e-05	BMP8A (-277021), MACF1 (+131263)
cg14606082	0.00939762	0.00164441	1.1e-08	54	15.0454	2718.67	0.995584	54	5.24e-05	LFNG (-2301)
cg06799250	-0.00392931	0.000589253	2.59e-11	54	-15.5244	4589.16	0.997301	93	5.25e-05	RBM15 (+1719), SLC16A4 (+50857)
cg09678667	-0.0105437	0.00158474	2.87e-11	54	0.0920786	0.777194	0.905691	87	5.72e-05	MITF (+219956)
cg24621599	0.0109627	0.00200422	4.5e-08	54	0.969379	1.05592	0.358598	97	6.15e-05	RBM33 (-42389), EN2 (+144160)
cg19028369	-0.00558467	0.000814646	7.11e-12	54	-16.2217	6224.22	0.997921	109	7.88e-05	C3orf20 (-23007), SLC6A6 (+249523)
cg05822356	0.0133768	0.00234234	1.12e-08	54	16.8027	1612.64	0.991687	60	8.2e-05	ACTR3B (+164077)
cg19120746	-0.00531125	0.000802858	3.7e-11	54	-17.2845	16533.2	0.999166	99	8.46e-05	TRIM45 (-166)
cg11987853	0.00958773	0.00161464	2.89e-09	54	15.6327	1712.24	0.992715	71	9.25e-05	PROZ (+19554), PCID2 (+30461)
cg16467929	0.0106637	0.00176843	1.64e-09	54	0.113078	1.08219	0.916781	80	9.28e-05	MYH15 (+43770), HHLA2 (+183067)
cg06491573	0.0353607	0.00633254	2.35e-08	54	16.7409	1866.26	0.992843	57	9.57e-05	ALDH1L1 (-162573), KLF15 (+13683)
cg06420834	-0.0229659	0.00395461	6.35e-09	54	-15.6229	1672.87	0.992549	69	0.000115811	MYL9 (-506)
cg23455023	0.00696711	0.0012144	9.63e-09	54	0.299973	0.758719	0.692572	89	0.000124331	FAM209B (-145)
cg00236576	-0.0154759	0.00260536	2.85e-09	54	0.191188	0.47816	0.689274	58	0.000124647	METRNL (+1840)
cg12301972	-0.0077465	0.00135016	9.61e-09	54	15.57	1640.2	0.992426	67	0.000130341	ENSG00000226321 (-45795), AGXT (+8295)
cg02208504	0.00905137	0.00165152	4.24e-08	54	0.0707491	0.704685	0.920028	62	0.000137448	UBE3A (-389125), ATP10A (+65435)
cg00802510	0.00761761	0.00129275	3.8e-09	54	0.0247301	0.584314	0.966241	79	0.000152239	STK17A (-21124), HECW1 (+449342)
cg00865054	0.0123647	0.00197031	3.48e-10	54	-0.544993	1.32996	0.681966	81	0.000260506	OSBPL9 (+25438), NRD1 (+236275)
cg18969411	-0.00544291	0.000895168	1.2e-09	54	-15.9613	10693.6	0.998809	96	0.000262915	HMGN4 (-17360), BTN1A1 (+19824)
cg02927111	0.012137	0.00220447	3.68e-08	54	-0.00222111	0.507682	0.996509	69	0.00026776	PALMD (-188865), ENSG00000117600 (+193125)
cg15783800	0.00745184	0.00126414	3.75e-09	54	15.4093	1648.96	0.992544	89	0.000283617	ALPK2 (+49191), NEDD4L (+535388)
cg07110043	0.0522943	0.00839233	4.63e-10	54	-15.0604	2277.04	0.994723	106	0.000300821	FABP3 (-475)
cg04556418	-0.0172993	0.00304779	1.38e-08	54	0.296874	0.584459	0.611491	57	0.0003246	ING2 (-58767), CDKN2AIP (+1636)
cg16631007	-0.00519486	0.00081481	1.82e-10	54	0.090761	0.54899	0.868689	106	0.000357736	CLASP1 (-1312)
cg17781866	0.0104077	0.00149707	3.6e-12	54	-0.539059	0.607235	0.374687	90	0.000377351	ACOX3 (+69746), HTRA3 (+101200)
cg02867216	0.00823942	0.00149643	3.67e-08	54	0.234413	1.08569	0.829058	90	0.000396447	ZADH2 (-4211), TSHZ1 (+2804)
cg10350352	0.00693137	0.00115165	1.76e-09	54	-17.8254	19811.1	0.999282	104	0.000435166	MYNN (-3383), ACTRT3 (+447)
cg13875506	0.0114175	0.00199669	1.08e-08	54	16.1882	1905.85	0.993223	90	0.000451398	PLEKHA7 (+92385), C11orf58 (+183626)
cg01473249	-0.0256686	0.00478206	7.98e-08	54	0.147151	0.778757	0.850127	65	0.000508708	PDE10A (-143576), SDIM1 (+90592)
cg13887933	0.00852483	0.00158717	7.83e-08	54	17.3107	1619.83	0.991473	77	0.000547066	PAX5 (+193561), MELK (+267683)
cg00997338	-0.0105705	0.00193224	4.49e-08	54	16.3055	1546.59	0.991588	84	0.00064075	CCR4 (-130235), TRIM71 (+3321)
cg09605726	0.00328462	0.000560778	4.71e-09	54	-24.986	42542.4	0.999531	106	0.000668473	HTR1B (-2466)
cg17937365	0.00737186	0.0013898	1.13e-07	54	0.12683	0.803096	0.874515	88	0.000685207	PITX1 (-238057), H2AFY (+127267)
cg08162389	-0.00968893	0.00175438	3.34e-08	54	0.275016	0.828806	0.740024	71	0.000725518	C1orf123 (-701)
cg20709895	-0.00379867	0.000692152	4.06e-08	54	-0.301988	1.80762	0.86732	101	0.000740187	ACCSL (-103932), ALKBH3 (+63210)
cg04548513	-0.00954962	0.00176492	6.28e-08	54	-14.5357	21070.3	0.99945	86	0.000776982	ARAP3 (-20823), PCDH1 (+175364)
cg26097051	-0.00665734	0.0012289	6.05e-08	54	15.5843	1824.15	0.993184	86	0.000785718	CIT (+73004), PRKAB1 (+136533)
cg10230442	0.00812065	0.0015034	6.61e-08	54	0.13449	0.763805	0.860232	99	0.000806412	HRG (+12)
cg26722062	0.00569967	0.00104622	5.1e-08	54	-0.166152	0.7754	0.83033	79	0.000945882	ARC (+36351), BAI1 (+129691)
cg15342384	-0.00369497	0.000663484	2.56e-08	54	-7.74613	12037.5	0.999487	101	0.00101021	HNRNPH3 (+107), PBLD (+745)
cg04230735	0.00558176	0.000951484	4.45e-09	54	-1.04515	1.20492	0.385723	67	0.00106171	TAS2R1 (-446938), FAM173B (+172597)
cg14096744	0.00835844	0.00143195	5.31e-09	54	-0.206409	0.471737	0.661712	88	0.00113334	KBTBD8 (-424785), LRIG1 (-72590)
cg06089960	0.00713363	0.00134255	1.08e-07	54	-0.122379	0.792503	0.877278	81	0.00119343	TMEM240 (-22345), SSU72 (+12167)
cg19748678	-0.00619346	0.00110317	1.97e-08	54	-19.4753	39625.5	0.999608	109	0.00122909	EXOSC9 (-128)
cg00082384	-0.0204293	0.00360051	1.4e-08	54	0.556786	0.47479	0.240916	52	0.0012466	STAB1 (-13037), NISCH (+26793)
cg02767771	0.00328156	0.000618287	1.11e-07	54	-13.7277	11299.6	0.999031	95	0.00140153	UTF1 (-285)
cg01777397	-0.00961231	0.00165748	6.66e-09	54	0.119338	0.430317	0.781529	102	0.00143385	C2orf71 (-40820), ALK (+806485)
cg05238288	0.00356451	0.000667352	9.23e-08	54	-16.3584	6724.19	0.998059	99	0.00151796	PARP4 (-352)
cg27142656	0.00721482	0.00134192	7.59e-08	54	-0.126664	0.7821	0.871342	95	0.00188705	RNASE13 (+957)
cg14642671	0.00207529	0.000387744	8.69e-08	54	0.823384	25717.2	0.999974	107	0.00193722	MRPL27 (-30), EME1 (+24)
cg16556397	-0.0117467	0.00184902	2.11e-10	54	0.936094	0.591866	0.113741	66	0.0020093	PYDC1 (+164)
cg27080601	-0.00293692	0.000549351	8.98e-08	54	-18.0305	16659	0.999136	108	0.00201823	SLC10A7 (-131)
cg04872610	-0.00731659	0.00136587	8.47e-08	54	0.207645	0.446838	0.642148	77	0.00204915	AP4B1 (-870), DCLRE1B (+727)
cg22326929	0.0115495	0.00182067	2.25e-10	54	-2.05683	1.46612	0.160644	75	0.00241062	FOXK1 (-730380), SDK1 (+650480)
cg23732962	0.00753241	0.00139976	7.4e-08	54	-0.460923	0.8081	0.568421	81	0.00306102	MFAP2 (+14215), CROCC (+44670)
cg09940677	-0.00868819	0.00157179	3.25e-08	54	0.369355	0.427815	0.387944	73	0.00318077	AMN (+26466), CDC42BPB (+108340)
cg23034420	0.00811866	0.00135494	2.07e-09	54	-0.820515	0.808927	0.310428	92	0.00452459	ZBTB21 (-3852)
cg17596249	0.0110006	0.00196855	2.29e-08	54	-0.34391	0.453912	0.448656	90	0.00475349	TMEM242 (+250859), ARID1B (+394711)
cg25778661	0.00680784	0.00107017	2e-10	54	-0.866577	0.671184	0.196663	97	0.00561718	SBK2 (+17082), SSC5D (+31440)
cg19713196	-0.00845249	0.00146483	7.91e-09	54	1.1252	0.843205	0.182062	77	0.00732438	LAD1 (+345)
cg21635854	-0.00513957	0.000966333	1.05e-07	54	0.753062	0.843855	0.372175	84	0.00853095	DBX1 (-2481)
cg17135423	-0.00923281	0.00170022	5.62e-08	54	0.52692	0.449467	0.241068	76	0.00922477	RNF186 (-792)
cg24606701	0.0119908	0.00197949	1.38e-09	54	-1.5352	0.698956	0.0280616	59	0.00930682	IL6ST (-642398), MAP3K1 (-178182)
cg05920454	-0.00807399	0.0014926	6.33e-08	54	0.778769	0.803119	0.332206	96	0.0135193	PLEKHG6 (-109707), CD9 (+1511)
cg13469425	-0.0953551	0.0155695	9.1e-10	54	1.44538	0.663055	0.0292668	68	0.0143993	TXK (-39081), TEC (+96527)
cg00139242	-0.00932319	0.0016955	3.82e-08	54	1.59457	1.04221	0.126019	73	0.0152767	MPC1 (-388418), RPS6KA2 (+91135)
cg13200556	-0.0295706	0.00541186	4.65e-08	54	1.51127	0.805077	0.0604947	60	0.0164454	FBXO25 (-19651), ZNF596 (+154920)
cg23304318	-0.0100601	0.00179654	2.15e-08	54	1.26872	0.919686	0.167735	88	0.0179309	FAM83H (-27320), SCRIB (+54258)
cg10052704	-0.0116904	0.00220383	1.13e-07	54	0.49013	0.433959	0.258713	94	0.0212223	HOMEZ (+48020), C14orf164 (+52781)
cg13418576	-0.0147179	0.00271025	5.62e-08	54	0.589515	0.328028	0.0723116	79	0.0379682	STRBP (-74884), CRB2 (-12800)
cg01242309	0.01759	0.00330315	1.01e-07	54	-2.86683	1.12743	0.0109968	60	0.0687412	NRSN2 (-2651)
cg11089071	0.0076866	0.00141651	5.75e-08	54	NA	NA	NA	103	NA	AGO3 (+583)
cg22615372	0.00291321	0.000538203	6.2e-08	54	NA	NA	NA	109	NA	DPH5 (+75)
cg08008299	0.00568707	0.000752901	4.24e-14	54	NA	NA	NA	108	NA	VPS72 (-70)
cg18940723	-0.00470907	0.000831065	1.46e-08	54	NA	NA	NA	86	NA	SRBD1 (+496)
cg21598631	-0.0220255	0.00382191	8.26e-09	54	NA	NA	NA	67	NA	ANO7 (+26756), HDLBP (+57621)
cg08546297	0.00324328	0.000457656	1.37e-12	54	NA	NA	NA	103	NA	BHLHE40 (+669)
cg25849262	-0.00519345	0.00094351	3.7e-08	54	NA	NA	NA	85	NA	KCNH8 (-875)
cg13137032	-0.0115292	0.002149	8.1e-08	54	NA	NA	NA	30	NA	CRMP1 (-10113), JAKMIP1 (+297384)
cg23425079	-0.00494804	0.00088921	2.63e-08	54	NA	NA	NA	3	NA	MSH5 (-4294), MSH5-SAPCD1 (-4293), CLIC1 (+1591)
cg24652615	0.0654184	0.0112297	5.69e-09	54	NA	NA	NA	36	NA	ENSG00000272442 (+4825), AARS2 (+37758)
cg04906575	-0.0116656	0.0021489	5.68e-08	54	NA	NA	NA	60	NA	DGKB (-449627), AGMO (+209027)
cg08121514	0.00449359	0.000790451	1.31e-08	54	NA	NA	NA	102	NA	FOXP2 (-328948), PPP1R3A (-166984)
cg08144358	0.0256754	0.00438313	4.69e-09	54	NA	NA	NA	61	NA	MNX1 (-86437), UBE3C (-41825)
cg20369838	0.0126551	0.00212587	2.63e-09	54	NA	NA	NA	69	NA	NRG1 (-906675), WRN (+607736)
cg14363146	0.00695514	0.00117603	3.34e-09	54	NA	NA	NA	98	NA	GLDC (-58529), KDM4C (-53477)
cg14589553	0.00685582	0.00122433	2.15e-08	54	NA	NA	NA	39	NA	NRARP (-78561), EXD3 (+42450)
cg00081439	-0.0382545	0.00574399	2.74e-11	54	NA	NA	NA	43	NA	DIP2C (-8156), LARP4B (+187940)
cg00213160	0.00311792	0.000575924	6.17e-08	54	NA	NA	NA	105	NA	ZNF37A (-192)
cg24280832	0.0297091	0.00546643	5.49e-08	54	NA	NA	NA	34	NA	C10orf11 (+329440)
cg25742037	-0.025849	0.00465009	2.72e-08	54	NA	NA	NA	49	NA	IGF2 (-9227), INS (+10739)
cg07885778	-0.00357377	0.000671312	1.02e-07	54	NA	NA	NA	106	NA	ZNF143 (-156)
cg00893385	-0.00590231	0.000814216	4.2e-13	54	NA	NA	NA	101	NA	CD248 (+4504), TMEM151A (+20670)
cg26381457	0.0113425	0.00210414	7.02e-08	54	NA	NA	NA	46	NA	USP44 (+33599), METAP2 (+43940)
cg23393615	-0.0119381	0.00218288	4.53e-08	54	NA	NA	NA	39	NA	GALNT9 (-338281), MUC8 (+21872)
cg18436128	0.00459738	0.000846103	5.52e-08	54	NA	NA	NA	42	NA	RAB15 (-362)
cg09462956	-0.0187143	0.0033027	1.46e-08	54	NA	NA	NA	49	NA	TSC2 (-14688), SLC9A3R2 (+5909)
cg10695049	-0.00648375	0.00113804	1.22e-08	54	NA	NA	NA	43	NA	ZNF750 (+33612), TBCD (+54902)
cg25509544	-0.00698322	0.00128098	5e-08	54	NA	NA	NA	104	NA	ENSG00000270011 (-223), ZNF559 (-134)
cg05241025	-0.00419254	0.000677885	6.22e-10	54	NA	NA	NA	104	NA	MIF (+1066), GSTT2B (+66116)
cg00601162	0.00640365	0.0011134	8.85e-09	54	NA	NA	NA	36	NA	RHBDD3 (+8462), EMID1 (+53665)
cg17088007	-0.0169478	0.00242354	2.69e-12	54	NA	NA	NA	3	NA	KCTD17 (+10920), TMPRSS6 (+40997)
cg03285112	0.012664	0.00198108	1.63e-10	54	NA	NA	NA	NA	NA	PLK1 (-3975)
cg24742444	-0.00362426	0.000616977	4.25e-09	54	NA	NA	NA	NA	NA	TUBA1B (+617)
cg22150763	-0.00643854	0.0011006	4.92e-09	54	NA	NA	NA	NA	NA	CCHCR1 (-3764), TCF19 (+3011)
cg06788504	0.00683721	0.00121247	1.71e-08	54	NA	NA	NA	NA	NA	HLA-DOA (+2871), BRD2 (+35840)
cg10599770	-0.0123589	0.00232145	1.02e-07	54	NA	NA	NA	NA	NA	FAM3B (-192)
NA: the probe was not available in EGEA or the test model for this probe did not converge in EGEA
pmeta: p value of meta analysis by weighted z-score

## Sheet: Table S10
Table S10. Differentially methylated regions associated with ComR in whole blood identified by both comb-p (Sidak p-value) and DMRcate (FDR) methods
CHR	Start	End	Gene name	Gene feature	Width	N CpG in region	FDR	Sidak p-value
chr1	245710332	245710401	KIF26B	intron	70	3	0.000828837	0.009388
chr1	203733971	203734559	LAX1	TSS+intron+utr5+cds;TSS+exon+utr5	589	6	5.52521e-05	0.0008581
chr1	157948536	157948893	KIRREL1	intergenic	358	4	0.000918723	0.00744
chr10	126234119	126234138	LHPP	intron	20	2	1.46559e-05	0.0002812
chr10	1230850	1231119	ADARB2	intron+cds	270	3	0.000127198	0.0271
chr10	77871618	77872458	LRMDA	intron;nc_intron	841	8	1.22694e-10	4.994e-11
chr10	81788204	81788379	TMEM254-AS1	intergenic	176	2	0.000991134	0.005729
chr11	134582289	134582788	LINC02714	intergenic	500	5	7.19636e-05	6.473e-05
chr11	1143630	1143694	MUC5AC	intergenic	65	3	0.000108024	0.03894
chr11	32193669	32193776	SNORA88	intergenic	108	2	0.000402193	0.003178
chr11	112915888	112916250	NCAM1	intron	363	4	0.00216262	0.006147
chr11	68778570	68778850	MRGPRF	intron+utr5	281	3	0.000151318	0.001859
chr11	68780661	68782211	MRGPRF;MRGPRF-AS1	TSS+exon+utr5;nc_intron+nc_exon	1551	13	0.000239236	1.675e-05
chr12	10095902	10096152	LINC02470	nc_exon	251	5	0.00674389	0.03105
chr12	133234725	133235007	POLE	intron	283	3	0.00127054	0.005761
chr12	58145283	58145316	CDK4	intron+cds	34	2	2.85834e-05	0.02083
chr12	132293329	132293702	SFSWAP	intergenic	374	5	8.97107e-09	1.28e-09
chr12	132113180	132113266	LINC02414	intergenic	87	2	0.000134675	0.001415
chr13	51565237	51565362	GUCY1B2	intergenic	126	2	0.000308325	0.00174
chr13	113832355	113832595	PCID2	intron+utr3+cds;utr3+cds;intron+cds	241	4	2.25744e-06	0.002498
chr14	69095057	69095679	RAD51B;LOC100996664	intron;nc_intron+nc_exon	623	5	4.94752e-06	8.197e-07
chr16	66442374	66443287	LINC00920	nc_intron+nc_exon	914	2	0.000270863	1.554e-06
chr16	23520563	23520705	GGA2	intron	143	2	0.001688	0.0418
chr16	4033226	4033297	ADCY9	intron+cds	72	2	0.000964504	0.04134
chr16	75150456	75150880	LDHD	TSS+intron+utr5+cds	425	8	0.000884858	0.005452
chr17	851785	851933	NXN	intron	149	3	8.26128e-05	0.004742
chr19	36020200	36020306	SBSN	intergenic	107	3	1.55947e-07	6.574e-07
chr19	40729157	40729386	CNTD2	intron+cds	230	3	0.000430781	0.02369
chr19	42784384	42784593	CIC	intron	210	3	0.000471684	0.00433
chr19	47139338	47139761	GNG8	intergenic	424	4	0.000936878	0.001095
chr2	234776807	234777085	MSL3P1	nc_intron+nc_exon	279	4	0.000289886	0.0005607
chr2	210074020	210074359	MAP2	intergenic	340	3	0.0013777	0.005439
chr20	62738880	62739073	NPBWR2	intergenic	194	3	0.000137474	0.001855
chr20	61492204	61492669	TCFL5	intron+cds	466	2	0.00019049	0.0006166
chr20	24974362	24974513	APMAP	intergenic	152	2	0.000729304	0.01555
chr20	43935222	43935551	MATN4;RBPJL	intron+utr5;TSS+exon+utr5	330	10	9.45057e-05	0.0001552
chr21	34405553	34406589	OLIG2	intergenic	1037	6	1.11107e-09	1.396e-10
chr21	46332068	46332181	ITGB2	intron+utr5	114	2	9.79809e-05	0.004373
chr3	46939978	46940439	PTH1R	intron+cds	462	5	0.000249668	0.0002817
chr3	150477722	150477925	SIAH2	intron	204	2	5.90676e-05	0.007485
chr4	187111841	187112145	FLJ38576	nc_exon	305	5	0.00216757	0.005033
chr6	167184903	167185027	RPS6KA2	intron	125	3	9.46467e-06	0.001269
chr6	31560441	31560871	NCR3	TSS+intron+utr5+cds	431	5	5.1498e-05	0.0002521
chr6	33739406	33739653	LEMD2	exon+utr3	248	4	0.000116822	0.003052
chr6	10099432	10099656	TFAP2A	intergenic	225	3	9.31859e-05	0.0002096
chr6	17988404	17988937	KIF13A	intergenic	534	8	1.55225e-08	7.423e-08
chr6	27018041	27018112	LINC00240	intergenic	72	2	3.64068e-05	0.0005461
chr7	155394983	155395074	CNPY1	intergenic	92	3	7.69244e-06	0.000745
chr7	52341469	52342265	POM121L12	intergenic	797	5	7.82075e-06	8.788e-07
chr7	2613963	2614888	IQCE	intron	926	6	8.31463e-07	8.877e-06
chr7	65196614	65196881	LOC441242	nc_intron	268	3	0.00617564	0.03623
chr8	143660481	143660571	ARC	intergenic	91	2	4.40427e-05	0.01026
chr9	99639590	99639692	LOC100132781	intergenic	103	2	1.29175e-05	4.017e-05

[truncated: 6 more sheets: Table S11, Table S12, Table S13, Table S14, Table S15, Table S16]
